# Supplementary material for: MDGA1 Gene Variants and Risk for Restless Legs Syndrome
Source: Int J Mol Sci. 2025 Jul 12;26(14):6702. doi: 10.3390/ijms26146702 (PMC12295006; doi:10.3390/ijms26146702)
Supplement: Supplementary file 1 [file ijms-26-06702-s001.zip]

Archive with 1 entries (1 files):
- ijms-3722880-supplementary.pdf
